# Supplementary material for: Proximate composition of wild meats present in traditional food systems of the Brazilian Amazon
Source: PLoS One. 2025 Jul 21;20(7):e0327783. doi: 10.1371/journal.pone.0327783 (PMC12279099; doi:10.1371/journal.pone.0327783)
Supplement: S3 File — (XLSX) [file pone.0327783.s003.xlsx]

## Sheet: Sample code
Code	Sample	Scientific name
006C	A1	Melanosuchus niger
006C	A2
006C	A3
029C	A1	Cuniculus paca
029C	A2
029C	A3
038C	A1	Cuniculus paca
038C	A2
038C	A3
041C	A1	Mazama americana
041C	A2
041C	A3
043C	A1	Cuniculus paca
043C	A2
043C	A3
044C	A1	Cuniculus paca
044C	A2
044C	A3
047C	A1	﻿Cairina moschata
047C	A2
047C	A3
049C	A1	Penelope jacquacu
049C	A2
049C	A3
050C	A1	Penelope jacquacu
050C	A2
050C	A3
053C	A1	Dasypus novemcinctus
053C	A2
053C	A3
054C	A1	Cuniculus paca
054C	A2
054C	A3
055C	A1	Cuniculus paca
055C	A2
055C	A3
056C	A1	Cuniculus paca
056C	A2
056C	A3
061C	A1	﻿Sotalia fluviatilis
061C	A2
061C	A3
065C	A1	Crax globulosa
065C	A2
065C	A3
070C	A1	Caiman crocodilus
070C	A2
070C	A3
071C	A1	Mergus octosetaceus
071C	A2
071C	A3
090C	A1	Pipile cumanensis
090C	A2
090C	A3
FLA01C	A1	Cuniculus paca
FLA01C	A2
FLA01C	A3
FLA03C	A1	Melanosuchus niger
FLA03C	A2
FLA03C	A3
FLA06C	A1	Cuniculus paca
FLA06C	A2
FLA06C	A3
FLA07C	A1	Caiman crocodilus
FLA07C	A2
FLA07C	A3
FLA09C	A1	Mazama americana
FLA09C	A2
FLA09C	A3
FLA10C	A1	Caiman crocodilus
FLA10C	A2
FLA10C	A3
009C	A1	Porphyrio martinica
009C	A2
009C	A3
015C	A1	Dasyprocta fuliginosa
015C	A2
015C	A3
020C	A1	Cuniculus paca
020C	A2
020C	A3
021C	A1	Cuniculus paca
021C	A2
021C	A3
022C	A1	Cuniculus paca
022C	A2
022C	A3
025C	A1	Cuniculus paca
025C	A2
025C	A3
026C	A1	Cuniculus paca
026C	A2
026C	A3
027C	A1	Cuniculus paca
027C	A2
027C	A3
033C	A1	Cuniculus paca
033C	A2
033C	A3
035C	A1	Cuniculus paca
035C	A2
035C	A3
036C	A1	Cuniculus paca
036C	A2
036C	A3
037C	A1	Cuniculus paca
037C	A2
037C	A3
039C	A1	Cuniculus paca
039C	A2
039C	A3
001C	A1	Melanosuchus niger
001C	A2
001C	A3
002C	A1	Eunectes murinus
002C	A2
002C	A3
003C	A1	Alouatta juara
003C	A2
003C	A3
004C	A1	Alouatta juara
004C	A2
004C	A3
005C	A1	Paleosuchus palpebrosus
005C	A2
005C	A3
007C	A1	Crax globulosa
007C	A2
007C	A3
008C	A1	Crax globulosa
008C	A2
008C	A3
010C	A1	Mitu tuberosum
010C	A2
010C	A3
011C	A1	Sapajus apella
011C	A2
011C	A3
013C	A1	Caiman crocodilus
013C	A2
013C	A3
014C	A1	Tapirus terrestris
014C	A2
014C	A3
017C	A1	Dasyprocta fuliginosa
017C	A2
017C	A3
018C	A1	Penelope jacquacu
018C	A2
018C	A3
019C	A1	Penelope jacquacu
019C	A2
019C	A3
023C	A1	Cuniculus paca
023C	A2
023C	A3
024C	A1	Dasyprocta fuliginosa
024C	A2
024C	A3
028C	A1	Dasypus novemcinctus
028C	A2
028C	A3
030C	A1	Dasypus novemcinctus
030C	A2
030C	A3
031C	A1	Puma concolor
031C	A2
031C	A3
032C	A1	Busarellus nigricollis
032C	A2
032C	A3
034C	A1	Dasypus novemcinctus
034C	A2
034C	A3
045C	A1	Mesoclemmys raniceps
045C	A2
045C	A3
046C	A1	﻿Cairina moschata
046C	A2
046C	A3
048C	A1	﻿Cairina moschata
048C	A2
048C	A3
051C	A1	Penelope jacquacu
051C	A2
051C	A3
052C	A1	Cuniculus paca
052C	A2
052C	A3
057C	A1	Mitu tuberosum
057C	A2
057C	A3
059C	A1	Dasyprocta fuliginosa
059C	A2
059C	A3
062C	A1	Dasyprocta fuliginosa
062C	A2
062C	A3
064C	A1	Dasyprocta fuliginosa
064C	A2
064C	A3
065C 2	A1	Ardea cocoi
065C 2	A2
065C 2	A3
066C	A1	Dasyprocta fuliginosa
066C	A2
066C	A3
072C	A1	Boa constrictor
072C	A2
091C	A1	Phalacrocorax brasilianus
091C	A2
091C	A3
101C	A1	Cuniculus paca
101C	A2
101C	A3
102C	A1	Cuniculus paca
102C	A2
102C	A3
103C	A1	Mazama americana
103C	A2
103C	A3
104C	A1	Dasyprocta fuliginosa
104C	A2
104C	A3
105C	A1	Dasyprocta fuliginosa
105C	A2
105C	A3
106C	A1	Mazama americana
106C	A2
106C	A3
FLA02C	A1	Mazama americana
FLA02C	A2
FLA02C	A3
FLA04C	A1	Cuniculus paca
FLA04C	A2
FLA04C	A3
FLA05C	A1	Cuniculus paca
FLA05C	A2
FLA05C	A3
FLA08C	A1	Cuniculus paca
FLA08C	A2
FLA08C	A3
FLA11C	A1	Tayassu tajacu
FLA11C	A2
FLA11C	A3
LOR005C	A1	﻿Cairina moschata
LOR005C	A2
LOR005C	A3
LOR008C	A1	Alouatta seniculus
LOR008C	A2
LOR008C	A3
LOR001C		Podocnemis sextuberculata
LOR007C		Alouatta seniculus
LOR002C		Podocnemis unifilis
LOR003C		Podocnemis expansa
LOR004C		Podocnemis unifilis
LOR006C		﻿Cairina moschata
AND003C		Mazama americana
AND004C		Myoprocta pratti
042C		Cuniculus paca
067 C3		Cuniculus paca
068 C3		Cuniculus paca
069 C3		Mazama americana
107C		Mazama americana
108C		Dasyprocta fuliginosa
109C		﻿Cairina moschata
110C		Priodontes maximus
111C		Tapirus terrestris
112C		Tayassu tajacu
AND001C		Cuniculus paca
AND002C		Cuniculus paca
AND005C		Myoprocta pratti
AND006C		Mazama amaricana
AQU01C		Chelonoidis denticulata
LOR009C		Cuniculus paca
LOR010C		Mazama nemorivaga
LOR011C		Dasyprocta fuliginosa
LOR012C		Cuniculus paca
LOR013C		Dasypus novemcinctus
LOR014C		Mazama nemorivaga
LOR015C		Dasypus novemcinctus
LOR016C		Cuniculus paca
LOR017C		Mazama nemorivaga
LOR018C		Cuniculus paca
LOR019C		Tayassu tajacu
LOR020C		Lagothrix cana
LOR021C		Ateles chamek
LOR022C		Cuniculus paca

## Sheet: ash
ASH
code	sample	crucible (g)	crucible+ sample (g)		final weight (g)	% ash	Moisture	dry weight	wet basis	mean	sd	cv
056C	A1	19.0701	2.0689		19.1527	3.99246	74.28	25.72	1.02686	1.13886	0.111415	9.78307
	A2	18.634	2.0416		18.7244	4.4279	74.28	25.72	1.13886
	A3	18.2929	2.0046		18.3903	4.85882	74.28	25.72	1.24969
038C	P1	21.9933	2.0463		22.0691	3.70425	72.26	27.74	1.02756	0.915943	0.0787603	8.59882
	P2	18.4772	2.0025		18.5404	3.15605	72.26	27.74	0.87549
	P3	18.2164	2.014		18.2829	3.30189	72.26	27.74	0.915943
056C (éter)	A1	18.4786	0.5137		18.4982	3.81546	74.28	25.72	0.981335	0.981335	0.169191	17.2409
	A2	18.6286	0.5017		18.6523	4.72394	74.28	25.72	1.215
	A3	18.2173	0.5108		18.2349	3.44558	74.28	25.72	0.886202
044C	B1	18.4245	0.5116		18.4488	4.7498	76.52	23.48	1.11525	1.11525	0.0522106	4.68149
	B2	19.9123	0.5114		19.9378	4.98631	76.52	23.48	1.17079
	B3	18.9172	0.5108		18.9404	4.5419	76.52	23.48	1.06644
052C	C1	18.7487	0.5054		18.7745	5.10487		100	5.10487	4.99002	0.12063	2.41742
	C2	19.5811	0.5099		19.6059	4.8637		100	4.8637
	C3	18.2996	0.501		18.3246	4.99002		100	4.99002
103C	B1	32.4994	0.5021		32.5225	4.60068		100	4.60068	4.60068	0.389744	8.47145
	B2	35.6416	0.5193		35.6625	4.02465		100	4.02465
	B3	38.1288	0.5139		38.1533	4.76746		100	4.76746
041C	T1	37.1309	0.5058		37.1537	4.50771	73.06	26.94	1.21438	1.16253	0.0580277	4.99148
	T2	33.7801	0.5075		33.802	4.31527	73.06	26.94	1.16253
	T3	35.4452	0.5199		35.4664	4.07771	73.06	26.94	1.09853
006C	A1	19.9148	0.5197		19.9377	4.40639	76.57	23.43	1.03242	1.12121	0.056931	5.07765
	A2	18.919	0.5083		18.9437	4.85934	76.57	23.43	1.13854
	A3	18.7517	0.5078		18.776	4.78535	76.57	23.43	1.12121
045C	B1	18.2191	0.51		18.2382	3.7451		100	3.7451	3.7451	0.418871	11.1845
	B2	18.4797	0.5133		18.5004	4.03273		100	4.03273
	B3	18.3003	0.5113		18.3167	3.20751		100	3.20751
030C	A1*	19.9131	0.5041		19.9382	4.97917		100	4.97917	4.97917	0.127868	2.56806
	A2	18.9205	0.5086		18.9455	4.91545		100	4.91545
	A3	18.75	0.5037		18.776	5.1618		100	5.1618
019C	B1	18.2181	0.5006		18.2437	5.11386		100	5.11386	4.97325	0.0881435	1.77235
	B2	18.2988	0.5047		18.3239	4.97325		100	4.97325
	B3	18.4804	0.5049		18.5054	4.95148		100	4.95148
014C	C1	19.5836	0.5		19.6005	3.38		100	3.38	3.43039	0.0373994	1.09024
	C2	18.6332	0.5039		18.6506	3.45307		100	3.45307
	C3	18.4267	0.5014		18.4439	3.43039		100	3.43039
028C	T1	19.0525	0.5075		19.0758	4.59113		100	4.59113	4.59113	0.0979794	2.1341
	T2	21.932	0.5076		21.9557	4.66903		100	4.66903
	T3	25.9587	0.5051		25.9813	4.47436		100	4.47436
046C	A1	18.9193	0.5006		18.9397	4.07511		100	4.07511	4.07511	0.172565	4.2346
	A2	18.4252	0.5043		18.4462	4.16419		100	4.16419
	A3	18.2189	0.5038		18.2382	3.83089		100	3.83089
001C	C1	18.4784	0.5052		18.4999	4.25574		100	4.25574	4.48207	0.140221	3.12848
	C2	19.9136	0.5075		19.9365	4.51232		100	4.51232
	C3	19.5827	0.502		19.6052	4.48207		100	4.48207
010C	D1	36.655	0.5094		36.6787	4.65253		100	4.65253	4.65253	0.0318042	0.683589
	D2	35.6418	0.504		35.665	4.60317		100	4.60317
	D3	33.7799	0.5083		33.8036	4.6626		100	4.6626
011C	A1	19.9133	0.5056		19.9356	4.4106		100	4.4106	4.63654	0.241097	5.19993
	A2	18.2175	0.5069		18.2423	4.89248		100	4.89248
	A3*	18.2989	0.509		18.3225	4.63654		100	4.63654
062C	B1	18.4787	0.502		18.4987	3.98406		100	3.98406	3.98406	0.1539	3.86289
	B2	19.5828	0.5081		19.6029	3.95591		100	3.95591
	B3	18.4254	0.5029		18.4467	4.23543		100	4.23543
053C	C1	18.9182	0.5023		18.936	3.5437	73.36	26.64	0.944041	0.962892	0.049624	5.15365
	C2	18.7497	0.5031		18.7693	3.89585	73.36	26.64	1.03785
	C3	18.6331	0.5063		18.6514	3.61446	73.36	26.64	0.962892
034C	B1	18.4786	0.5033		18.4971	3.67574		100	3.67574	3.67574	0.59973	16.3159
	B2	19.5828	0.5035		19.5965	2.72095		100	2.72095
	B3	18.4257	0.5043		18.445	3.82709		100	3.82709
059C	C1	18.6337	0.5058		18.6572	4.64611		100	4.64611	4.6163	0.0859092	1.861
	C2	18.9185	0.5084		18.9413	4.48466		100	4.48466
	C3	18.75	0.5069		18.7734	4.6163		100	4.6163
048C	D1	33.3755	0.5098		33.3992	4.64888		100	4.64888	4.64888	0.231564	4.98107
	D2	38.1282	0.5025		38.152	4.73632		100	4.73632
	D3	37.1307	0.5048		37.1524	4.29873		100	4.29873
004C	E1	37.9798	0.5032		37.9981	3.63672		100	3.63672	3.63672	0.786185	21.618
	E2	35.6428	0.5136		35.6636	4.04984		100	4.04984
	E3*	33.78	0.51		33.7929	2.52941		100	2.52941
057C	F1	35.4443	0.5035		35.467	4.50844		100	4.50844	4.59523	0.119608	2.60288
	F2	36.6551	0.5114		36.6786	4.59523		100	4.59523
	F3	37.4719	0.5037		37.4958	4.74489		100	4.74489
018C	A1	19.9143	0.5079		19.938	4.66627		100	4.66627	4.41089	0.211352	4.79159
	A2	18.2188	0.5039		18.2402	4.24687		100	4.24687
	A3	18.3	0.5033		18.3222	4.41089		100	4.41089
071C	B1	18.4796	0.5072		18.5032	4.653	70.02	29.98	1.39497	1.39497	0.0283634	2.03327
	B2	19.5839	0.5008		19.607	4.61262	70.02	29.98	1.38286
	B3	18.4266	0.507		18.4509	4.7929	70.02	29.98	1.43691
049C	C1	18.6347	0.5069		18.6588	4.75439	71.61	28.39	1.34977	1.3025	0.0394424	3.02821
	C2	18.9192	0.5091		18.942	4.47849	71.61	28.39	1.27144
	C3	18.7513	0.5035		18.7744	4.58788	71.61	28.39	1.3025
047C	D1	33.3773	0.5008		33.3999	4.51278	73.73	26.27	1.18551	1.18551	0.0573529	4.83783
	D2	38.1295	0.5093		38.1527	4.55527	73.73	26.27	1.19667
	D3	37.132	0.5099		37.1532	4.15768	73.73	26.27	1.09222
003C	E1	37.981	0.5037		38.0009	3.95076		100	3.95076	4.47017	0.365234	8.17049
	E2	35.6432	0.5091		35.6669	4.65527		100	4.65527
	E3	33.7804	0.5011		33.8028	4.47017		100	4.47017
065C	F1	35.4442	0.5022		35.4643	4.00239	74.18	25.82	1.03342	0.943384	0.107819	11.429
	F2	36.6547	0.5036		36.6731	3.65369	74.18	25.82	0.943384
	F3	37.4719	0.5046		37.4879	3.17083	74.18	25.82	0.818708
022C	A1	19.9141	0.5015		19.9376	4.68594	73.26	26.74	1.25302	1.23801	0.0099056	0.800121
	A2	18.2183	0.5026		18.2415	4.616	73.26	26.74	1.23432
	A3	18.2995	0.5011		18.3227	4.62981	73.26	26.74	1.23801
043C	B1	18.4789	0.502		18.5016	4.52191	75.58	24.42	1.10425	1.12768	0.0247948	2.19875
	B2	19.5833	0.5024		19.6065	4.61783	75.58	24.42	1.12768
	B3	18.426	0.5016		18.4497	4.72488	75.58	24.42	1.15382
054C	C1	18.919	0.5024		18.9448	5.13535	76.7	23.3	1.19654	1.17198	0.0417982	3.56647
	C2	18.7509	0.501		18.7761	5.02994	76.7	23.3	1.17198
	C3	18.6347	0.5015		18.6587	4.78564	76.7	23.3	1.11505
017C	D1	33.3766	0.5023		33.3992	4.4993		100	4.4993	4.4993	0.281641	6.25965
	D2	38.1294	0.5012		38.1509	4.2897		100	4.2897
	D3	37.1318	0.5075		37.1564	4.84729		100	4.84729
106C	E1	35.6438	0.5089		35.666	4.36235		100	4.36235	4.36516	0.0173105	0.396561
	E2	37.9801	0.5017		38.002	4.36516		100	4.36516
	E3	33.7803	0.503		33.8024	4.39364		100	4.39364
062C	F1	36.6548	0.506		36.6772	4.42688		100	4.42688	4.42688	0.0822653	1.85832
	F2	37.4724	0.5021		37.4941	4.32185		100	4.32185
	F3	35.4445	0.5107		35.4674	4.48404		100	4.48404
026C	A1	19.9142	0.5023		19.9397	5.07665	72.24	27.76	1.40928	1.40928	0.0524445	3.72137
	A2	18.9194	0.5019		18.9438	4.86153	72.24	27.76	1.34956
	A3	19.5833	0.504		19.6097	5.2381	72.24	27.76	1.4541
027C	B1	18.7508	0.5022		18.773	4.42055	72.36	27.64	1.22184	1.22184	0.0297977	2.43876
	B2	18.2182	0.5032		18.2412	4.57075	72.36	27.64	1.26335
	B3	18.2995	0.5021		18.3214	4.36168	72.36	27.64	1.20557
029C	C1	18.6347	0.5047		18.6577	4.55716	71.17	28.83	1.31383	1.31383	0.0124094	0.944521
	C2	18.4258	0.5055		18.4491	4.6093	71.17	28.83	1.32886
	C3	18.4791	0.5062		18.502	4.5239	71.17	28.83	1.30424
021C	A1	18.2999	0.5032		18.3238	4.7496	72.68	27.32	1.29759	1.2859	0.0438325	3.4087
	A2*	18.9198	0.5014		18.9434	4.70682	72.68	27.32	1.2859
	A3	18.4261	0.5053		18.4486	4.4528	72.68	27.32	1.21651
025C	B1	19.9147	0.5029		19.9381	4.65301	73.61	26.39	1.22793	1.22793	0.0192047	1.56399
	B2	18.6348	0.5065		18.659	4.77789	73.61	26.39	1.26088
	B3	18.2189	0.5053		18.2424	4.6507	73.61	26.39	1.22732
035C	C1	19.5834	0.5031		19.6067	4.63129	72.14	27.86	1.29028	1.29028	0.0293503	2.27473
	C2	18.4794	0.5064		18.5021	4.48262	72.14	27.86	1.24886
	C3	18.7512	0.5036		18.7748	4.68626	72.14	27.86	1.30559
039C	D1	36.655	0.503		36.6761	4.19483	72.11	27.89	1.16994	1.15468	0.0286397	2.48031
	D2	33.7808	0.5024		33.8016	4.14013	72.11	27.89	1.15468
	D3	37.1324	0.5055		37.1526	3.99604	72.11	27.89	1.1145
020C	A1	18.2998	0.5043		18.3237	4.73924	69.16	30.84	1.46158	1.41261	0.0406497	2.87763
	A2	19.9146	0.5025		19.9371	4.47761	69.16	30.84	1.3809
	A3	18.2189	0.5065		18.2421	4.58045	69.16	30.84	1.41261
023C	B1	18.6354	0.5062		18.6593	4.72145		100	4.72145	4.6779	0.103238	2.20693
	B2	18.9202	0.5083		18.9432	4.52489		100	4.52489
	B3	18.4261	0.5045		18.4497	4.6779		100	4.6779
033C	C1	18.4794	0.5075		18.5019	4.4335	72.82	27.18	1.20502	1.13744	0.0709197	6.23502
	C2	19.584	0.5036		19.6037	3.91183	72.82	27.18	1.06324
	C3	18.7518	0.5042		18.7729	4.18485	72.82	27.18	1.13744
037C	D1	33.7808	0.5032		33.8071	5.22655	71.73	28.27	1.47755	1.47755	0.021978	1.48747
	D2	36.6555	0.504		36.682	5.25794	71.73	28.27	1.48642
	D3	37.1329	0.5029		37.1586	5.11036	71.73	28.27	1.4447
105C	A1	18.7516	0.5039		18.7748	4.60409		100	4.60409	4.6616	1.75511	37.6505
	A2	18.4798	0.5018		18.5183	7.67238		100	7.67238
	A3	19.9147	0.5127		19.9386	4.6616		100	4.6616
091C	B1	18.2998	0.5026		18.3218	4.37724		100	4.37724	4.37724	0.240445	5.49308
	B2	18.2186	0.507		18.2387	3.9645		100	3.9645
	B3	18.6355	0.5086		18.6578	4.38459		100	4.38459
090C	C1	18.4256	0.5022		18.4503	4.91836	71.63	28.37	1.39534	1.39036	0.0100239	0.720957
	C2	18.9198	0.501		18.9441	4.8503	71.63	28.37	1.37603
	C3	19.5838	0.504		19.6085	4.90079	71.63	28.37	1.39036
070C	D1	36.6554	0.5035		36.6801	4.90566	77.25	22.75	1.11604	1.11604	0.00422969	0.378992
	D2	38.1294	0.5006		38.1538	4.87415	77.25	22.75	1.10887
	D3	37.1325	0.5054		37.1573	4.907	77.25	22.75	1.11634
051C	E1	33.377	0.5052		33.4025	5.04751		100	5.04751	4.80864	0.174292	3.62456
	E2	35.6446	0.5095		35.6691	4.80864		100	4.80864
	E3	37.9808	0.5055		38.0046	4.70821		100	4.70821
055C	A1	18.7518	0.5029		18.7758	4.77232	73.28	26.72	1.27516	1.27516	0.0199076	1.56118
	A2	18.6372	0.5021		18.6607	4.68034	73.28	26.72	1.25059
	A3	18.4801	0.5054		18.5045	4.82786	73.28	26.72	1.29
101C	B1	18.3002	0.5059		18.3136	2.64874		100	2.64874	2.64414	0.0851464	3.2202
	B2	18.9203	0.503		18.9336	2.64414		100	2.64414
	B3	19.915	0.5082		19.9277	2.49902		100	2.49902
102C	C1	19.5838	0.5045		19.6068	4.55897		100	4.55897	4.58061	0.0464017	1.013
	C2	18.4262	0.5043		18.4493	4.58061		100	4.58061
	C3	18.2187	0.5056		18.2422	4.64794		100	4.64794
092C	A1	18.7507	0.5107		18.7676	3.30918		100	3.30918	3.687	0.255757	6.93674
	A2	18.635	0.5099		18.6538	3.687		100	3.687
	A3	36.6548	0.5057		36.674	3.79672		100	3.79672
065C 1	B1	18.9197	0.5191		18.939	3.71797		100	3.71797	3.77694	0.0530956	1.40578
	B2	18.4789	0.5021		18.4981	3.82394		100	3.82394
	B3	37.1314	0.5057		37.1505	3.77694		100	3.77694
024C	C1	33.7799	0.5054		33.8024	4.45192		100	4.45192	4.53653	0.100239	2.2096
	C2	18.4255	0.5052		18.449	4.65162		100	4.65162
	C3	18.2181	0.5092		18.2412	4.53653		100	4.53653
015C	D1	19.5833	0.5071		19.6031	3.90456	74.06	25.94	1.01284	0.916236	0.0861184	9.39915
	D2	38.1288	0.5181		38.1471	3.53214	74.06	25.94	0.916236
	D3	19.9146	0.5089		19.9311	3.24229	74.06	25.94	0.841049
065C 2	E1	18.2992	0.5016		18.3217	4.48565		100	4.48565	4.45456	0.0246364	0.553061
	E2	35.4434	0.5051		35.4659	4.45456		100	4.45456
	E3	37.98	0.5071		38.0025	4.43699		100	4.43699
036C	F1	33.3766	0.5026		33.3989	4.43693	72.69	27.31	1.21173	1.21173	0.16794	13.8596
	F2	37.4716	0.5054		37.4889	3.42303	72.69	27.31	0.93483
	F3	35.6447	0.5052		35.6676	4.53286	72.69	27.31	1.23792
013C	B1	18.9202	0.511		18.9448	4.82192		100	4.82192	4.82192	0.209947	4.354
	B2	18.3002	0.5058		18.3251	4.92289		100	4.92289
	B3	19.9151	0.5067		19.938	4.51944		100	4.51944
050C	C1	19.5846	0.5087		19.6101	5.01278	69.58	30.42	1.52489	1.52489	0.0656341	4.3042
	C2	18.4265	0.5091		18.4502	4.65527	69.58	30.42	1.41613
	C3	18.2189	0.5195		18.2451	5.04331	69.58	30.42	1.53418
007C	D1	33.781	0.5158		33.8078	5.19581		100	5.19581	3.43156	1.08721	31.6827
	D2	38.1303	0.5158		38.148	3.43156		100	3.43156
	D3	37.1331	0.5011		37.1492	3.21293		100	3.21293
005C	E1	35.4443	0.5071		35.4674	4.55531		100	4.55531	4.55531	0.0604457	1.32693
	E2	35.6457	0.5084		35.6687	4.524		100	4.524
	E3	37.9808	0.515		38.0047	4.64078		100	4.64078
008C	F1	37.4715	0.509		37.4981	5.22593		100	5.22593	5.22593	1.08983	20.8543
	F2	36.6548	0.5065		36.6881	6.57453		100	6.57453
	F3	33.3764	0.5071		33.3988	4.41727		100	4.41727
FLA 01	A1	18.9191	0.5029		18.9347	3.10201	75.36	24.64	0.764335	0.733131	0.03802	5.18598
	A2	18.6342	0.5075		18.6493	2.97537	75.36	24.64	0.733131
	A3	18.479	0.5009		18.493	2.79497	75.36	24.64	0.68868
FLA 06	B1	37.4701	0.503		37.493	4.55268	74.61	25.39	1.15593	1.17161	0.0357738	3.05338
	B2	33.7792	0.5006		33.8023	4.61446	74.61	25.39	1.17161
	B3	37.1313	0.5019		37.1555	4.82168	74.61	25.39	1.22422
FLA08	C1	18.2995	0.5031		18.325	5.06857		100
	C2	19.584	0.5063		19.6095	5.03654		100
	C3	18.426	0.506		18.4516	5.05929		100
FLA 03	A1	19.5842	0.5041		19.6062	4.36421	77.95	22.05	0.962309	0.962309	0.0300804	3.12585
	A2	18.2995	0.5033		18.3208	4.23207	77.95	22.05	0.933171
	A3	18.635	0.5039		18.6577	4.50486	77.95	22.05	0.993322
FLA 07	B1	37.4719	0.5007		37.4946	4.53365	77.18	22.82	1.03458	1.03458	0.0202441	1.95675
	B2	33.7802	0.5056		33.8033	4.56883	77.18	22.82	1.04261
	B3	37.1322	0.5022		37.1543	4.40064	77.18	22.82	1.00423
FLA 09	C1	18.48	0.5084		18.4971	3.36349	72.31	27.69	0.931351	0.936798	0.00698683	0.745821
	C2	18.4265	0.5068		18.4438	3.41358	72.31	27.69	0.945219
	C3	18.9198	0.5084		18.937	3.38316	72.31	27.69	0.936798
FLA 10	M1	18.7523	0.509		18.7729	4.04715	76.55	23.45	0.949057	0.978823	0.0332984	3.40188
	M2	18.2189	0.5057		18.2408	4.33063	76.55	23.45	1.01553
	M3	19.915	0.5055		19.9361	4.17409	76.55	23.45	0.978823
FLA 11	A1	29.4456	0.5072		29.4653	3.88407
	A2	22.986	0.5022		23.0063	4.04221
	A3	26.4063	0.5071		26.4281	4.29895
FLA 04	B1	19.048	0.5019		19.0695	4.28372
	B2	37.978	0.5038		38	4.36681
	B3	35.6439	0.5078		35.6669	4.52934
066C	C1	25.9547	0.5022		25.9783	4.69932
	C2	38.1274	0.5084		38.153	5.03541
	C3	33.3753	0.509		33.4007	4.99018
FLA02	D1	35.4423	0.5033		35.4531	2.14584
	D2	21.927	0.5013		21.9383	2.25414
	D3	36.6547	0.5054		36.6651	2.05778
FLA05	A1	19.5848	0.5071		19.6068	4.33839
	A2	18.6355	0.5043		18.6566	4.18402
	A3	18.4271	0.5072		18.4493	4.37697
LOR005	B1	18.3004	0.5093		18.3243	4.69272
	B2	18.4807	0.5051		18.504	4.61295
	B3	18.9205	0.5054		18.9443	4.70914
64	C1	18.219	0.5016		18.2415	4.48565
	C2	19.9152	0.5074		19.9374	4.37525
	C3	18.7517	0.5054		18.774	4.41235
LOR008	D1	22.9786	0.5082		23.0006	4.329
	D2	37.1338	0.509		37.1544	4.04715
	D3	29.4395	0.5036		29.4614	4.34869
						#DIV/0!
						#DIV/0!
						#DIV/0!
						#DIV/0!
						#DIV/0!
						#DIV/0!
						#DIV/0!
						#DIV/0!
						#DIV/0!
						#DIV/0!
						#DIV/0!
						#DIV/0!
						#DIV/0!
						#DIV/0!
						#DIV/0!
						#DIV/0!
						#DIV/0!
						#DIV/0!
						#DIV/0!
						#DIV/0!
						#DIV/0!
						#DIV/0!
						#DIV/0!
						#DIV/0!
						#DIV/0!
						#DIV/0!
						#DIV/0!
						#DIV/0!
						#DIV/0!
						#DIV/0!
						#DIV/0!
						#DIV/0!
						#DIV/0!
						#DIV/0!
						#DIV/0!
						#DIV/0!
						#DIV/0!
						#DIV/0!
						#DIV/0!
						#DIV/0!
						#DIV/0!
						#DIV/0!
						#DIV/0!
						#DIV/0!
						#DIV/0!
						#DIV/0!
						#DIV/0!
						#DIV/0!
						#DIV/0!
						#DIV/0!
						#DIV/0!
						#DIV/0!
						#DIV/0!
						#DIV/0!
						#DIV/0!
						#DIV/0!
						#DIV/0!
						#DIV/0!
						#DIV/0!
						#DIV/0!
						#DIV/0!
						#DIV/0!
						#DIV/0!
						#DIV/0!
						#DIV/0!
						#DIV/0!
						#DIV/0!
						#DIV/0!
						#DIV/0!
						#DIV/0!
						#DIV/0!
						#DIV/0!
						#DIV/0!
						#DIV/0!
						#DIV/0!
						#DIV/0!
						#DIV/0!
						#DIV/0!
						#DIV/0!
						#DIV/0!
						#DIV/0!

## Sheet: protein
PROTEIN
code	sample	sample weight (g)	correction factor		HCl ml	blank volume	molarity	total nitrogen	total PTN	Moisture	dry weight	wet basis	mean	sd	cv
038C	A1	0.1539	1.03		14.55	0	0.1	13.6329	85.2059	72.26	27.74	23.6361	23.6361	0.0707674	0.299404
	A2	0.1522	1.03		14.35	0	0.1	13.5957	84.9733	72.26	27.74	23.5716
	A3	0.1592	1.03		15.1	0	0.1	13.6773	85.4829	72.26	27.74	23.713
056C	B1	0.158	1.03		19.9	0	0.1	18.1619	113.512	74.28	25.72	29.1953	20.4486	6.75369	33.0276
	B2	0.153	1.03		10.5	0	0.1	9.89608	61.8505	74.28	25.72	15.9079
	B3	0.1536	1.03		13.55	0	0.1	12.7208	79.5048	74.28	25.72	20.4486
052C	B1	0.1504	1.03		16.1	0	0.1	15.4363	96.4769		100	96.4769	96.4769	5.47321	5.67308
	B2	0.1541	1.03		16.1	0	0.1	15.0657	94.1604		100	94.1604
	B3	0.1577	1.03		18.3	0	0.1	16.7334	104.584		100	104.584
056C	A1	0.1521	1.03		11.9	0	0.1	11.2819	70.512	74.28	25.72	18.1357	15.1207	2.23432	14.7766
	A2	0.1579	1.03		10.3	0	0.1	9.40633	58.7896	74.28	25.72	15.1207
	A3	0.1599	1.03		9.5	0	0.1	8.56723	53.5452	74.28	25.72	13.7718
056C	A1	0.1516	1.03		11.9	0	0.1	11.3191	70.7446	74.28	25.72	18.1955	18.6096	1.25874	6.76393
	A2	0.1557	1.03		12.5	0	0.1	11.5768	72.3547	74.28	25.72	18.6096
	A3	0.15	1.03		13.3	0	0.1	12.7857	79.9108	74.28	25.72	20.5531
044C	B1	0.152	1.03		14.7	0	0.1	13.9457	87.1604	76.52	23.48	20.4653	20.4874	0.0433712	0.211697
	B2*	0.157	1.03		15.2	0	0.1	13.9608	87.2548	76.52	23.48	20.4874
	B3	0.1555	1.03		15.1	0	0.1	14.0027	87.5169	76.52	23.48	20.549
103C	C1	0.1574	1.03		15.7	0	0.1	14.3834	89.896		100	89.896	89.4645	0.360465	0.402914
	C2	0.1501	1.03		14.9	0	0.1	14.3143	89.4645		100	89.4645
	C3	0.1526	1.03		15.1	0	0.1	14.2688	89.18		100	89.18
041C	D1	0.1563	1.03		15.7	0	0.1	14.4846	90.5286	73.06	26.94	24.3884	24.3884	0.208311	0.854139
	D2	0.1528	1.03		15.3	0	0.1	14.4389	90.243	73.06	26.94	24.3115
	D3	0.1543	1.03		15.7	0	0.1	14.6723	91.702	73.06	26.94	24.7045
006C	E1	0.1524	1.03		15.7	0	0.1	14.8552	92.8453	76.57	23.43	21.7537	21.561	0.237076	1.09956
	E2	0.1528	1.03		15.4	0	0.1	14.5332	90.8328	76.57	23.43	21.2821
	E3	0.1567	1.03		16	0	0.1	14.7237	92.023	76.57	23.43	21.561
045C	F1	0.1533	1.03		13.9	0	0.1	13.0749	81.718		100	81.718	81.718	4.22103	5.16536
	F2	0.1523	1.03		12.7	0	0.1	12.0246	75.1535		100	75.1535
	F3	0.1563	1.03		14.4	0	0.1	13.2852	83.0326		100	83.0326
010C	A1	0.1503	1.05		15.9	0	0.1	15.5509	97.1931		100	97.1931	97.1931	0.886844	0.912456
	A2	0.1526	1.05		16.3	0	0.1	15.7018	98.1365		100	98.1365
	A3	0.1535	1.05		16.1	0	0.1	15.4182	96.364		100	96.364
028C*	B1	0.1533	1.05		16.2	0	0.1	15.5342	97.089		100	97.089	94.9597	1.56177	1.64467
	B2	0.1519	1.05		15.7	0	0.1	15.1935	94.9597		100	94.9597
	B3	0.1524	1.05		15.6	0	0.1	15.0472	94.0453		100	94.0453
019C*	C1*	0.1533	1.05		22.4	0	0.1	21.4795	134.247		100	134.247	94.6301	23.9792	25.3399
	C2	0.1534	1.05		15.8	0	0.1	15.1408	94.6301		100	94.6301
	C3	0.1524	1.05		15.1	0	0.1	14.565	91.031		100	91.031
001C	D1	0.1508	1.05		16.1	0	0.1	15.6943	98.0894		100	98.0894	96.7422	2.04907	2.11808
	D2	0.1553	1.05		15.9	0	0.1	15.0502	94.0639		100	94.0639
	D3	0.1529	1.05		16.1	0	0.1	15.4787	96.7422		100	96.7422
030C	E1	0.16	1.05		17	0	0.1	15.6188	97.6172		100	97.6172	97.5768	1.72338	1.76618
	E2	0.1563	1.05		16.6	0	0.1	15.6123	97.5768		100	97.5768
	E3	0.1544	1.05		15.9	0	0.1	15.138	94.6122		100	94.6122
046C	F1	0.1527	1.05		13.1	0	0.1	12.611	78.8188		100	78.8188	90.3496	7.40138	8.19193
	F2	0.1566	1.05		15.4	0	0.1	14.4559	90.3496		100	90.3496
	F3	0.1597	1.05		16.1	0	0.1	14.8197	92.6229		100	92.6229
014C	G1	0.1602	1.05		13.5	0	0.1	12.3876	77.4228		100	77.4228	79.6474	1.83651	2.3058
	G2	0.153	1.05		13.5	0	0.1	12.9706	81.0662		100	81.0662
	G3	0.1638	1.05		14.2	0	0.1	12.7436	79.6474		100	79.6474
011C	A1	0.1508	1.05		15.1	0	0.1	14.7195	91.9969		100	91.9969	91.6928	2.36959	2.58426
	A2	0.1513	1.05		15.1	0	0.1	14.6709	91.6928		100	91.6928
	A3	0.1581	1.05		15.1	0	0.1	14.0398	87.7491		100	87.7491
057C	B1	0.1541	1.05		11.2	0	0.1	10.684	66.7748		100	66.7748	94.6301	16.8834	17.8414
	B2	0.1534	1.05		15.8	0	0.1	15.1408	94.6301		100	94.6301
	B3	0.1578	1.05		16.7	0	0.1	15.557	97.2315		100	97.2315
004C	C1	0.1503	1.05		15.3	0	0.1	14.9641	93.5254		100	93.5254	93.2154	1.88334	2.02042
	C2	0.157	1.05		15.4	0	0.1	14.4191	90.1194		100	90.1194
	C3	0.1508	1.05		15.3	0	0.1	14.9145	93.2154		100	93.2154
048C	D1	0.1527	1.05		15.4	0	0.1	14.8251	92.6572		100	92.6572	94.5338	1.09621	1.15959
	D2	0.1564	1.05		16.1	0	0.1	15.1324	94.5772		100	94.5772
	D3	0.1555	1.05		16	0	0.1	15.1254	94.5338		100	94.5338
034C	E1	0.1598	1.05		13.9	0	0.1	12.7866	79.9163		100	79.9163	70.8518	6.17487	8.71519
	E2	0.1582	1.05		12.2	0	0.1	11.3363	70.8518		100	70.8518
	E3	0.1578	1.05		11.7	0	0.1	10.8992	68.1202		100	68.1202
062C	F1	0.1566	1.05		16.5	0	0.1	15.4885	96.8032		100	96.8032	96.1279	1.81142	1.88439
	F2	0.1577	1.05		16.5	0	0.1	15.3805	96.1279		100	96.1279
	F3	0.1584	1.05		16.1	0	0.1	14.9413	93.383		100	93.383
053C	G1	0.1559	1.05		8.7	0	0.1	8.20334	51.2708	73.36	26.64	13.6586	19.2241	4.7508	24.7128
	G2	0.1578	1.05		14.9	0	0.1	13.8802	86.7514	73.36	26.64	23.1106
	G3	0.1566	1.05		12.3	0	0.1	11.546	72.1624	73.36	26.64	19.2241
059C	H1	0.1531	1.05		15.8	0	0.1	15.1705	94.8155		100	94.8155	94.2308	1.82143	1.93295
	H2	0.1578	1.05		15.7	0	0.1	14.6255	91.4092		100	91.4092
	H3	0.156	1.05		16	0	0.1	15.0769	94.2308		100	94.2308
018C	A1	0.1531	0.99		15.5	0	0.1	14.032	87.7		100	87.7	82.4199	5.49883	6.67173
	A2	0.1502	0.99		13.3	0	0.1	12.2728	76.7052		100	76.7052
	A3	0.1545	0.99		14.7	0	0.1	13.1872	82.4199		100	82.4199
071C	B1	0.1526	0.99		14.4	0	0.1	13.0789	81.7431	70.02	29.98	24.5066	24.5066	1.03239	4.21272
	B2	0.1539	0.99		14.5	0	0.1	13.0585	81.6155	70.02	29.98	24.4683
	B3	0.1532	0.99		15.5	0	0.1	14.0228	87.6428	70.02	29.98	26.2753
049C	C1	0.153	0.99		14.3	0	0.1	12.9541	80.9632	71.61	28.39	22.9855	24.7675	1.08286	4.37212
	C2	0.1548	0.99		15.7	0	0.1	14.057	87.8561	71.61	28.39	24.9423
	C3	0.1549	0.99		15.6	0	0.1	13.9584	87.2402	71.61	28.39	24.7675
047C	D1	0.1537	0.99		14.7	0	0.1	13.2558	82.8489	73.73	26.27	21.7644	21.9125	0.136238	0.621736
	D2	0.1537	0.99		14.8	0	0.1	13.346	83.4125	73.73	26.27	21.9125
	D3	0.1549	0.99		15	0	0.1	13.4216	83.8848	73.73	26.27	22.0365
003C	E1	0.1578	0.99		15.8	0	0.1	13.8776	86.7348		100	86.7348	86.9	0.504471	0.58052
	E2	0.1575	0.99		15.8	0	0.1	13.904	86.9		100	86.9
	E3	0.1561	0.99		15.8	0	0.1	14.0287	87.6794		100	87.6794
065C	F1	0.1517	0.99		10.9	0	0.1	9.95873	62.2421	74.18	25.82	16.0709	16.0709	5.64776	35.1427
	F2	0.1589	0.99		6.1	0	0.1	5.3207	33.2544	74.18	25.82	8.58629
	F3	0.1559	0.99		13.7	0	0.1	12.1797	76.1233	74.18	25.82	19.655
017C	A1	0.16	0.99		16.4	0	0.1	14.2065	88.7906		100	88.7906	89.0061	0.711811	0.799734
	A2	0.1538	0.99		16	0	0.1	14.4187	90.117		100	90.117
	A3	0.1528	0.99		15.7	0	0.1	14.241	89.0061		100	89.0061
043C	B1	0.1561	0.99		15.8	0	0.1	14.0287	87.6794	75.58	24.42	21.4113	21.3915	0.544624	2.54598
	B2	0.1551	0.99		15	0	0.1	13.4043	83.7766	75.58	24.42	20.4582
	B3	0.1513	0.99		15.3	0	0.1	14.0157	87.5983	75.58	24.42	21.3915
054C	C1	0.157	0.99		15.4	0	0.1	13.5952	84.9697	76.7	23.3	19.798	19.798	0.256905	1.29764
	C2	0.1553	0.99		15.1	0	0.1	13.4762	84.2265	76.7	23.3	19.6248
	C3	0.1514	0.99		15.1	0	0.1	13.8234	86.3961	76.7	23.3	20.1303
062C	D1	0.1542	0.99		15.7	0	0.1	14.1117	88.198		100	88.198	87.8327	5.49644	6.25785
	D2	0.1578	0.99		16	0	0.1	14.0532	87.8327		100	87.8327
	D3	0.1578	0.99		14.3	0	0.1	12.5601	78.5005		100	78.5005
106C	E1	0.1587	0.99		16.8	0	0.1	14.6722	91.7013		100	91.7013	90.5955	1.50048	1.65624
	E2	0.1562	0.99		16	0	0.1	14.1972	88.7324		100	88.7324
	E3	0.1549	0.99		16.2	0	0.1	14.4953	90.5955		100	90.5955
022C	F1	0.1523	1.05		15.5	0	0.1	14.9606	93.5038	73.26	26.74	25.0029	25.1848	0.141151	0.560459
	F2	0.1584	1.05		16.3	0	0.1	15.1269	94.5431	73.26	26.74	25.2808
	F3	0.1512	1.05		15.5	0	0.1	15.0694	94.184	73.26	26.74	25.1848
021C	A1	0.1509	1		15	0	0.1	13.9165	86.9781	72.68	27.32	23.7624	23.7624	0.186182	0.783514
	A2	0.1554	1		15.3	0	0.1	13.7838	86.1486	72.68	27.32	23.5358
	A3	0.155	1		15.5	0	0.1	14	87.5	72.68	27.32	23.905
027C	B1	0.1541	1		14.8	0	0.1	13.4458	84.0363	72.36	27.64	23.2276	23.2276	0.337097	1.45128
	B2	0.1531	1		15	0	0.1	13.7165	85.7283	72.36	27.64	23.6953
	B3	0.1522	1		14.5	0	0.1	13.3377	83.3607	72.36	27.64	23.0409
025C	C1	0.1546	1		15.1	0	0.1	13.674	85.4625	73.61	26.39	22.5535	22.4393	0.0821328	0.366022
	C2	0.1557	1		15.1	0	0.1	13.5774	84.8587	73.61	26.39	22.3942
	C3	0.1523	1		14.8	0	0.1	13.6047	85.0295	73.61	26.39	22.4393
026C	D1	0.1553	1		12.2	0	0.1	10.9981	68.7379	72.24	27.76	19.0816	20.1505	1.81311	8.99782
	D2	0.1568	1		14.6	0	0.1	13.0357	81.4732	72.24	27.76	22.617
	D3	0.1555	1		12.9	0	0.1	11.6141	72.5884	72.24	27.76	20.1505
029C	E1	0.1545	1		15.2	0	0.1	13.7735	86.0841	71.17	28.83	24.8181	24.8367	0.108782	0.437991
	E2	0.1553	1		15.4	0	0.1	13.8828	86.7675	71.17	28.83	25.0151
	E3	0.1554	1		15.3	0	0.1	13.7838	86.1486	71.17	28.83	24.8367
015C	F1	0.151	1		15.7	0	0.1	14.5563	90.9768	74.06	25.94	23.5994	23.5457	0.192857	0.819074
	F2	0.1543	1		15.8	0	0.1	14.3357	89.5982	74.06	25.94	23.2418
	F3	0.1552	1		16.1	0	0.1	14.5232	90.77	74.06	25.94	23.5457
104C	A1	0.1507	1		14.7	0	0.1	13.6563	85.3517		100	85.3517	87.3276	1.31651	1.50756
	A2	0.1514	1		15.2	0	0.1	14.0555	87.8468		100	87.8468
	A3	0.1523	1		15.2	0	0.1	13.9724	87.3276		100	87.3276
105C	B1	0.1523	1		14.2	0	0.1	13.0532	81.5824		100	81.5824	81.5824	2.52997	3.10112
	B2	0.1434	1		13.1	0	0.1	12.7894	79.9338		100	79.9338
	B3	0.1515	1		14.7	0	0.1	13.5842	84.901		100	84.901
013C	C1	0.1507	1		15.1	0	0.1	14.0279	87.6742		100	87.6742	85.3517	2.33513	2.73589
	C2	0.1518	1		14.4	0	0.1	13.2806	83.004		100	83.004
	C3	0.1507	1		14.7	0	0.1	13.6563	85.3517		100	85.3517
005C	D1	0.1516	1		15.1	0	0.1	13.9446	87.1537		100	87.1537	87.1537	0.637187	0.731108
	D2	0.1519	1		15	0	0.1	13.8249	86.4055		100	86.4055
	D3	0.1517	1		15.2	0	0.1	14.0277	87.673		100	87.673
070C	F1	0.1511	1		15.2	0	0.1	14.0834	88.0212	77.25	22.75	20.0248	20.0248	0.172584	0.861849
	F2	0.1511	1		15.3	0	0.1	14.176	88.6003	77.25	22.75	20.1566
	F3	0.1517	1		15.1	0	0.1	13.9354	87.0962	77.25	22.75	19.8144
065C	A1	0.1529	1		0	0	0.1	0	0	74.18	25.82	0	21.9359	12.976	59.154
	A2	0.1524	1		15.5	0	0.1	14.2388	88.9928	74.18	25.82	22.9779
	A3	0.1514	1		14.7	0	0.1	13.5931	84.9571	74.18	25.82	21.9359
039C	B1	0.1522	1		14.2	0	0.1	13.0618	81.636	72.11	27.89	22.7683	21.6744	2.58753	11.9382
	B2	0.152	1		13.5	0	0.1	12.4342	77.7138	72.11	27.89	21.6744
	B3	0.1532	1		11.2	0	0.1	10.235	63.9687	72.11	27.89	17.8409
051C	C1	0.1529	1		14.5	0	0.1	13.2767	82.9791		100	82.9791	82.9791	1.36138	1.64063
	C2	0.1527	1		14.3	0	0.1	13.1107	81.9417		100	81.9417
	C3	0.153	1		14.8	0	0.1	13.5425	84.6405		100	84.6405
090C	D1	0.1519	1		15.1	0	0.1	13.9171	86.9816	71.63	28.37	24.6767	25.0023	0.311859	1.24732
	D2	0.1511	1		15.4	0	0.1	14.2687	89.1794	71.63	28.37	25.3002
	D3	0.1529	1		15.4	0	0.1	14.1007	88.1295	71.63	28.37	25.0023
091C	F1	0.1533	1		13.7	0	0.1	12.5114	78.1963		100	78.1963	78.1963	0.581627	0.743803
	F2	0.1533	1		13.7	0	0.1	12.5114	78.1963		100	78.1963
	F3	0.1519	1		13.4	0	0.1	12.3502	77.1889		100	77.1889
102C	A1	0.1529	0.96		21.2	0	0.1	18.6349	116.468		100	116.468	111.708	6.08838	5.45027
	A2	0.1534	0.96		20.4	0	0.1	17.8733	111.708		100	111.708
	A3	0.1529	0.96		19	0	0.1	16.7011	104.382		100	104.382
055C	B1	0.153	0.96		17	0	0.1	14.9333	93.3333	73.28	26.72	24.9387	23.9857	0.621824	2.59248
	B2	0.1544	0.96		16.5	0	0.1	14.3627	89.7668	73.28	26.72	23.9857
	B3	0.1558	0.96		16.5	0	0.1	14.2336	88.9602	73.28	26.72	23.7702
101C	C1	0.1534	0.96		11.3	0	0.1	9.90039	61.8774		100	61.8774	56.3613	20.6215	36.5881
	C2	0.155	0.96		10.4	0	0.1	9.01781	56.3613		100	56.3613
	C3	0.1558	0.96		4.4	0	0.1	3.79564	23.7227		100	23.7227
007C	D1	0.1545	0.96		15.6	0	0.1	13.5705	84.8155		100	84.8155	82.126	1.66189	2.02358
	D2	0.1524	0.96		14.9	0	0.1	13.1402	82.126		100	82.126
	D3	0.1551	0.96		15.1	0	0.1	13.0847	81.7795		100	81.7795
050C	E1	0.1505	0.96		15	0	0.1	13.3953	83.7209	69.58	30.42	25.4679	25.1977	0.600189	2.38192
	E2	0.1511	0.96		14.9	0	0.1	13.2532	82.8326	69.58	30.42	25.1977
	E3	0.1513	0.96		14.4	0	0.1	12.7915	79.9471	69.58	30.42	24.3199
008C	F1	0.1508	0.96		14.9	0	0.1	13.2796	82.9973		100	82.9973	82.3311	0.434919	0.528255
	F2	0.1523	0.96		14.9	0	0.1	13.1488	82.1799		100	82.1799
	F3	0.151	0.96		14.8	0	0.1	13.173	82.3311		100	82.3311
092C	A1	0.1538	0.96		12.7	0	0.1	11.098	69.3628		100	69.3628	71.4545	2.71114	3.79422
	A2	0.1506	0.96		13.4	0	0.1	11.9586	74.741		100	74.741
	A3	0.154	0.96		13.1	0	0.1	11.4327	71.4545		100	71.4545
023C	B1	0.1525	0.96		14.7	0	0.1	12.9553	80.9705		100	80.9705	81.2903	0.435627	0.535891
	B2	0.155	0.96		15	0	0.1	13.0065	81.2903		100	81.2903
	B3	0.155	0.96		15.1	0	0.1	13.0932	81.8323		100	81.8323
020C	C1	0.1545	0.96		14.9	0	0.1	12.9616	81.0097		100	81.0097	81.0097	1.09293	1.34913
	C2	0.1555	0.96		15.1	0	0.1	13.0511	81.5691		100	81.5691
	C3	0.1554	0.96		14.7	0	0.1	12.7135	79.4595		100	79.4595
036C	D1	0.1504	0.96		14.7	0	0.1	13.1362	82.1011	72.69	27.31	22.4218	21.9205	0.424914	1.93844
	D2	0.1531	0.96		14.4	0	0.1	12.6411	79.0072	72.69	27.31	21.5769
	D3	0.1507	0.96		14.4	0	0.1	12.8425	80.2654	72.69	27.31	21.9205
035C	E1	0.1508	0.96		14.3	0	0.1	12.7448	79.6552	72.14	27.86	22.1919	22.0894	0.0789192	0.357272
	E2	0.1515	0.96		14.3	0	0.1	12.6859	79.2871	72.14	27.86	22.0894
	E3	0.1508	0.96		14.2	0	0.1	12.6557	79.0981	72.14	27.86	22.0367
033C	F1	0.1525	0.96		11.1	0	0.1	9.78256	61.141	72.82	27.18	16.6181	20.8097	2.57833	12.39
	F2	0.1521	0.96		14.2	0	0.1	12.5475	78.4221	72.82	27.18	21.3151
	F3	0.1536	0.96		14	0	0.1	12.25	76.5625	72.82	27.18	20.8097
024C	G1	0.1562	0.96		14.9	0	0.1	12.8205	80.128		100	80.128	80.128	7.24958	9.04749
	G2	0.1541	0.96		14.9	0	0.1	12.9952	81.22		100	81.22
	G3	0.1516	0.96		12.3	0	0.1	10.9045	68.153		100	68.153
021C	H1	0.1543	0.96		14.7	0	0.1	12.8041	80.0259	72.68	27.32	21.8631	21.2269	12.4431	58.6194
	H2	0.1546	0.96		14.3	0	0.1	12.4316	77.6973	72.68	27.32	21.2269
	H2	0.1551	0.96		0	0	0.1	0	0	72.68	27.32	0
065C 2	A1	0.1532	0.96		14.5	0	0.1	12.7206	79.5039		100	79.5039	79.5039	1.47249	1.85209
	A2	0.1537	0.96		15	0	0.1	13.1165	81.9779		100	81.9779
	A3	0.1556	0.96		14.7	0	0.1	12.6972	79.3573		100	79.3573
FLA 03	A1	0.1536	0.99		17.6	0	0.1	15.8812	99.2578
	A2	0.1577	0.99		17.4	0	0.1	15.2926	95.5786
	A3	0.1577	0.99		17	0	0.1	14.941	93.3814
FLA 07	B1	0.1541	0.99		16.1	0	0.1	14.4806	90.5037
	B2	0.1562	0.99		16.1	0	0.1	14.2859	89.287
	B3	0.1565	0.99		15.6	0	0.1	13.8157	86.3482
FLA 09	C1	0.1538	0.99		14.6	0	0.1	13.1571	82.2318
	C2	0.1571	0.99		13.4	0	0.1	11.822	73.8877
	C3	0.1534	0.99		12.1	0	0.1	10.9326	68.3287
FLA 10	D1	0.1552	0.99		14.1	0	0.1	12.5919	78.6993
	D2	0.1591	0.99		14.8	0	0.1	12.893	80.5814
	D3	0.1595	0.99		14.7	0	0.1	12.7738	79.8362
037C	E1	0.1536	0.99		14.7	0	0.1	13.2645	82.9028
	E2	0.157	0.99		15.3	0	0.1	13.5069	84.418
	E3	0.1572	0.99		15.6	0	0.1	13.7542	85.9637
FLA 01	F1	0.1584	0.99		15.3	0	0.1	13.3875	83.6719
	F2	0.1562	0.99		14.8	0	0.1	13.1324	82.0775
	F3	0.1517	0.99		14.9	0	0.1	13.6133	85.0832
FLA 06	G1	0.1585	0.99		15.3	0	0.1	13.3791	83.6191
	G2	0.1564	0.99		14.7	0	0.1	13.027	81.4186
	G3	0.1538	0.99		14.2	0	0.1	12.7966	79.9789
FLA 08	H1	0.1592	0.99		14.7	0	0.1	12.7979	79.9867
	H2	0.1525	0.99		14.2	0	0.1	12.9057	80.6607
	H3	0.1537	0.99		14.3	0	0.1	12.8951	80.5945
LOR008	A1	0.1518	1.03		14.3	0	0.1	13.5841	84.9004
	A2	0.1503	1.03		14.9	0	0.1	14.2953	89.3455
	A3	0.1514	1.03		14.7	0	0.1	14.0009	87.5058
LOR005	B1	0.1524	1.03		14	0	0.1	13.2467	82.792
	B2	0.1537	1.03		14.1	0	0.1	13.2285	82.6781
	B3	0.1528	1.03		13.7	0	0.1	12.9289	80.8058
64	C1	0.1516	1.03		15	0	0.1	14.2678	89.1738
	C2	0.1522	1.03		14.7	0	0.1	13.9273	87.0458
	C3	0.1543	1.03		15.2	0	0.1	14.2051	88.7816
FLA02	D1	0.1541	1.03		11.2	0	0.1	10.4805	65.5029
	D2	0.1558	1.03		16.3	0	0.1	15.0864	94.29
	D3	0.1526	1.03		15.1	0	0.1	14.2688	89.18
66	E1	0.1586	1.03		15.9	0	0.1	14.4564	90.3523
	E2	0.1585	1.03		15.7	0	0.1	14.2835	89.2721
	E3	0.1586	1.03		15.6	0	0.1	14.1836	88.6475
FLA11	F1	0.1533	1.03		11.4	0	0.1	10.7233	67.0205
	F2	0.1522	1.03		15.2	0	0.1	14.4011	90.0066
	F3	0.1539	1.03		14.8	0	0.1	13.8672	86.6699
FLA04	G1	0.1536	1.03		15.1	0	0.1	14.1759	88.5994
	G2	0.1552	1.03		15.3	0	0.1	14.2156	88.8475
	G3	0.1536	1.03		15	0	0.1	14.082	88.0127
FLA05	H1	0.155	1.03		15.1	0	0.1	14.0479	87.7992
	H2	0.1552	1.03		15	0	0.1	13.9369	87.1053
	H3	0.1543	1.03		15.1	0	0.1	14.1116	88.1975
						0	0.1
						0	0.1
						0	0.1
						0	0.1
						0	0.1
						0	0.1
						0	0.1
						0	0.1

## Sheet: lipid
LIPID
code	sample	soxhlet flask weight (g)	sample weight (g)		final weight(g)	% lipid	Moisture	dry weight	wet basis	mean	sd	CV
056C	A1	113.263	1.0264		113.468	19.963	74.28	25.72	5.13448	3.72895	1.12347	30.1282
	A2	113.285	1.0015		113.43	14.4983	74.28	25.72	3.72895
	A3	110.074	1.0099		110.188	11.3279	74.28	25.72	2.91352
052C	A1	114.724	1.0092		114.77	4.65715		100	4.65715	13.2709	7.21397	54.3593
	A2	110.079	1.0196		110.272	18.9878		100	18.9878
	A3	113.273	1.0037		113.406	13.2709		100	13.2709
044C	A1	135.748	1.0013		135.8	5.22321	76.52	23.48	1.22641	1.60506	0.71041	44.2606
	A2	134.722	1.0162		134.835	11.0805	76.52	23.48	2.6017
	A3	136.735	1.0284		136.805	6.83586	76.52	23.48	1.60506
036C	A1	107.34	0.5073		107.465	24.5811	72.69	27.31	6.7131	4.18957	1.63845	39.1079
	A2	115.096	0.5063		115.163	13.332	72.69	27.31	3.64097
	A3	115.934	0.5091		116.012	15.3408	72.69	27.31	4.18957
004C	A1	135.747	0.5038		135.809	12.4256		100	12.4256	10.2561	1.97841	19.2902
	A2	136.735	0.5025		136.785	9.79104		100	9.79104
	A3	134.751	0.504		134.794	8.55159		100	8.55159
057C	B1	116.138	0.5029		116.209	14.1181		100	14.1181	11.2435	2.71372	24.1358
	B2	110.972	0.5015		111.016	8.69392		100	8.69392
	B3	113.268	0.5034		113.325	11.2435		100	11.2435
053C	C1	113.29	0.5161		113.438	28.5797	73.36	26.64	7.61364	8.9278	0.942281	10.5545
	C2	115.551	0.5133		115.733	35.4374	73.36	26.64	9.44051
	C3	107.343	0.5016		107.511	33.5128	73.36	26.64	8.9278
071C	A1	110.963	0.5069		111.028	12.902	70.02	29.98	3.86801	3.97332	0.61207	15.4045
	A2	116.13	0.5048		116.214	16.6006	70.02	29.98	4.97687
	A3	113.264	0.5078		113.331	13.2532	70.02	29.98	3.97332
065C	B1	134.751	0.5069		134.891	27.6583	74.18	25.82	7.14138	6.80254	0.825374	12.1333
	B2	136.735	0.5052		136.868	26.346	74.18	25.82	6.80254
	B3	135.748	0.5078		135.858	21.5833	74.18	25.82	5.57281
043C	C1	114.295	0.5065		114.398	20.2369	75.58	24.42	4.94186	4.94186	1.25141	25.3226
	C2	115.933	0.5039		116.016	16.5112	75.58	24.42	4.03204
	C3	110.176	0.5022		110.31	26.6428	75.58	24.42	6.50616
062C	A1	115.09	0.5058		115.161	14.1953		100	14.1953	14.1953	2.90866	20.4903
	A2	107.332	0.5028		107.402	13.9419		100	13.9419
	A3	113.282	0.501		113.378	19.1018		100	19.1018
018C	B1	115.545	0.5097		115.652	20.9535		100	20.9535	17.095	2.55075	14.921
	B2	116.128	0.5019		116.214	17.095		100	17.095
	B3	110.967	0.5101		111.049	16.1341		100	16.1341
001C	A1	134.752	0.5691		134.892	24.53		100	24.53	19.2498	3.90978	20.3107
	A2	136.735	0.5252		136.836	19.2498		100	19.2498
	A3	135.749	0.5256		135.838	16.895		100	16.895
027C	B1	115.934	0.5043		116.04	21.1779	72.36	27.64	5.85356	5.85356	0.870745	14.8755
	B2	114.296	0.5027		114.411	22.956	72.36	27.64	6.34505
	B3	110.178	0.5032		110.262	16.8323	72.36	27.64	4.65244
029C	C1	110.97	0.5034		111.059	17.6798	71.17	28.83	5.09708	5.09708	0.502043	9.84963
	C2	115.548	0.5019		115.64	18.1909	71.17	28.83	5.24443
	C3	113.286	0.5083		113.362	14.9518	71.17	28.83	4.3106
025C	A1	135.745	0.5094		135.839	18.5316	73.61	26.39	4.89049	5.47244	0.654502	11.96
	A2	134.748	0.5049		134.853	20.7368	73.61	26.39	5.47244
	A3	136.731	0.5089		136.851	23.482	73.61	26.39	6.19691
024C	B1	116.131	0.5039		116.226	18.8529		100	18.8529	19.2603	2.97594	15.4512
	B2	115.09	0.5025		115.211	24.199		100	24.199
	B3	113.263	0.5083		113.361	19.2603		100	19.2603
104C	A1	110.969	0.5017		111.049	15.9059		100	15.9059	12.7066	2.20252	17.3337
	A2	115.545	0.5024		115.604	11.6839		100	11.6839
	A3	113.285	0.5021		113.349	12.7066		100	12.7066
105C	B1	135.742	0.5008		135.827	16.7931		100	16.7931	16.7931	3.47002	20.6634
	B2	134.746	0.5003		134.8	10.8535		100	10.8535
	B3	136.732	0.5026		136.817	16.932		100	16.932
035C	C1	114.291	0.503		114.403	22.2266	72.14	27.86	6.19234	5.8534	0.505356	8.63354
	C2	110.173	0.5069		110.28	21.0101	72.14	27.86	5.8534
	C3	115.93	0.5054		116.025	18.6585	72.14	27.86	5.19825
039C	A1	115.546	0.5027		115.68	26.6561	72.11	27.89	7.43437	7.92581	3.08137	38.8776
	A2	115.091	0.5033		115.326	46.6124	72.11	27.89	13.0002
	A3	110.969	0.5032		111.112	28.4181	72.11	27.89	7.92581
103C	B1	116.132	0.5043		116.229	19.1553		100	19.1553	16.2823	4.52539	27.7933
	B2	113.285	0.5036		113.336	10.2859		100	10.2859
	B3	113.266	0.503		113.348	16.2823		100	16.2823
041C	C1	114.291	0.5074		114.415	24.5763	73.06	26.94	6.62085	4.89721	1.21063	24.7207
	C2	110.173	0.5028		110.264	18.1782	73.06	26.94	4.89721
	C3	115.929	0.5028		116.009	15.9109	73.06	26.94	4.2864
006C	A1	136.735	0.5029		136.828	18.5524	76.57	23.43	4.34683	4.34683	0.206572	4.75224
	A2	134.749	0.5061		134.835	17.0322	76.57	23.43	3.99065
	A3	135.746	0.5063		135.84	18.5661	76.57	23.43	4.35003
039C	A1	113.259	0.5016		113.417	31.4992	72.11	27.89	8.78513	8.78513	0.827285	9.41688
	A2	115.088	0.5032		115.238	29.7893	72.11	27.89	8.30825
	A3	115.548	0.5036		115.727	35.5639	72.11	27.89	9.91878
033C	B1	110.963	0.5082		111.168	40.3188	72.82	27.18	10.9586	8.44884	1.58957	18.8141
	B2	110.169	0.5118		110.32	29.4842	72.82	27.18	8.0138
	B3	113.28	0.5144		113.44	31.0848	72.82	27.18	8.44884
020C	A1	115.549	0.5085		115.675	24.9361	69.16	30.84	7.69029	5.91352	1.08596	18.364
	A2	116.133	0.5068		116.228	18.5478	69.16	30.84	5.72013
	A3	114.294	0.509		114.392	19.1749	69.16	30.84	5.91352
023C	B1	135.749	0.5025		135.836	17.3134		100	17.3134	17.0775	0.425842	2.49359
	B2	136.736	0.5071		136.822	17.0775		100	17.0775
	B3	134.751	0.5095		134.835	16.4868		100	16.4868
055C	C1	115.934	0.5047		116.042	21.5375	73.28	26.72	5.75483	4.4052	1.11823	25.3844
	C2	113.268	0.5003		113.334	13.2321	73.28	26.72	3.53561
	C3	115.096	0.5089		115.18	16.4865	73.28	26.72	4.4052
021C	A1	110.173	0.5087		110.241	13.3281	72.68	27.32	3.64123	5.45638	1.7818	32.6553
	A2	110.968	0.5017		111.069	19.9721	72.68	27.32	5.45638
	A3	113.284	0.5032		113.416	26.3712	72.68	27.32	7.20462
102C	B1	136.727	0.5034		136.842	22.9043		100	22.9043	23.5632	1.1675	4.95477
	B2	135.743	0.5037		135.87	25.1737		100	25.1737
	B3	134.744	0.5046		134.863	23.5632		100	23.5632
037C	C1	116.128	0.5058		116.256	25.1483	71.73	28.27	7.10942	5.49293	1.41872	25.8281
	C2	115.93	0.509		116.029	19.4303	71.73	28.27	5.49293
	C3	113.264	0.5051		113.341	15.1455	71.73	28.27	4.28164
101C	A1	114.715	0.5017		114.978	52.4417		100	52.4417	61.8255	9.06431	14.6611
	A2	115.544	0.5053		115.901	70.5324		100	70.5324
	A3	114.291	0.5003		114.604	62.5025		100	62.5025
047C	B1	136.724	0.5025		136.887	32.3383	73.73	26.27	8.49527	8.49527	1.36424	16.0588
	B2	134.741	0.5048		134.949	41.2639	73.73	26.27	10.84
	B3	135.741	0.5065		135.904	32.2014	73.73	26.27	8.4593
026C	C1	113.284	0.5014		113.47	37.0363	72.24	27.76	10.2813	10.2813	1.68885	16.4264
	C2	110.968	0.5073		111.201	45.7914	72.24	27.76	12.7117
	C3	110.174	0.5024		110.346	34.0963	72.24	27.76	9.46514
091C	A1	116.136	0.5037		116.288	30.0973		100	30.0973	30.0897	3.12774	10.3947
	A2	113.268	0.5017		113.392	24.6761		100	24.6761
	A3	115.934	0.5015		116.085	30.0897		100	30.0897
048C	C1	113.264	0.5034		113.372	21.3548		100	21.3548	23.4558	2.19545	9.35992
	C2	115.545	0.5038		115.674	25.7443		100	25.7443
	C3	107.336	0.5035		107.454	23.4558		100	23.4558
017C	A1	136.732	0.503		136.845	22.505		100	22.505	22.505	7.95478	35.3468
	A2	135.745	0.5073		135.8	10.8417		100	10.8417
	A3	134.75	0.5076		134.882	26.0441		100	26.0441
059C	B1	115.091	0.5084		115.137	9.06766		100	9.06766	9.06766	1.1185	12.335
	B2	114.717	0.5059		114.761	8.69737		100	8.69737
	B3	116.132	0.5031		116.186	10.7931		100	10.7931
054C	A1	113.282	0.5095		113.388	20.7851	76.7	23.3	4.84292	6.0249	0.764848	12.6948
	A2	110.07	0.505		110.206	26.9307	76.7	23.3	6.27485
	A3	135.756	0.5012		135.886	25.8579	76.7	23.3	6.0249
045C	C1	107.337	0.5051		107.385	9.42388		100	9.42388	16.0118	5.87982	36.7217
	C2	115.545	0.5065		115.626	16.0118		100	16.0118
	C3	113.263	0.5044		113.37	21.1538		100	21.1538
049C	A1	136.738	0.5037		136.84	20.2303	71.61	28.39	5.74338	5.74338	1.73101	30.1392
	A2	135.749	0.5063		135.814	12.9172	71.61	28.39	3.66721
	A3	134.754	0.5055		134.881	25.0247	71.61	28.39	7.10452
090C	B1	115.096	0.5066		115.191	18.8906	71.63	28.37	5.35928	5.35928	1.57203	29.3329
	B2	114.722	0.5019		114.82	19.6453	71.63	28.37	5.57339
	B3	116.135	0.5076		116.184	9.69267	71.63	28.37	2.74981
106C	C1	110.972	0.5098		111.043	13.8093		100	13.8093	13.8093	3.93771	28.5149
	C2	110.177	0.5075		110.273	18.9163		100	18.9163
	C3	115.934	0.5022		115.99	11.1708		100	11.1708
051C	A1	113.285	0.5025		113.404	23.6219		100	23.6219	21.4016	4.1056	19.1836
	A2	110.075	0.5011		110.153	15.6655		100	15.6655
	A3	135.758	0.5037		135.866	21.4016		100	21.4016
014C	B1	137.188	0.5054		137.404	42.6791		100	42.6791	28.0452	8.5542	30.5015
	B2	132.156	0.5049		132.298	28.0452		100	28.0452
	B3	136.231	0.5071		136.372	27.6868		100	27.6868
003C	A1	136.733	0.5087		136.854	23.7468		100	23.7468	23.7468	3.36787	14.1824
	A2	135.743	0.509		135.878	26.4833		100	26.4833
	A3	134.749	0.5019		134.848	19.7848		100	19.7848
019C	B1	115.09	0.5047		115.235	28.8092		100	28.8092	19.2996	5.66537	29.3548
	B2	114.718	0.5059		114.812	18.7191		100	18.7191
	B3	116.13	0.5026		116.227	19.2996		100	19.2996
011C	A1	113.288	0.5063		113.409	23.7606		100	23.7606	23.7606	5.88572	24.7709
	A2	110.078	0.5034		110.147	13.7465		100	13.7465
	A3	135.761	0.5068		135.883	24.1121		100	24.1121
030C	B1	137.191	0.5065		137.23	7.64067		100	7.64067	10.3638	7.57978	73.137
	B2	132.16	0.5028		132.27	21.9173		100	21.9173
	B3	136.236	0.5085		136.289	10.3638		100	10.3638
070C	C1	107.341	0.501		107.422	16.2475	77.25	22.75	3.69631	4.926	0.883372	17.9328
	C2	115.55	0.5034		115.659	21.6528	77.25	22.75	4.926
	C3	113.269	0.5017		113.388	23.7792	77.25	22.75	5.40976
010C	A1	136.737	0.5028		136.814	15.2745		100	15.2745	14.4453	0.728761	5.04496
	A2	135.749	0.5012		135.821	14.4453		100	14.4453
	A3	134.751	0.505		134.821	13.8218		100	13.8218
022C	B1	115.093	0.5071		115.178	16.6831	73.26	26.74	4.46106	4.68715	0.232114	4.95213
	B2	114.706	0.5066		114.795	17.5286	73.26	26.74	4.68715
	B3	116.135	0.5098		116.229	18.419	73.26	26.74	4.92524
046C	C1	110.973	0.5037		111.116	28.4495		100	28.4495	21.8682	4.36678	19.9686
	C2	110.179	0.5053		110.289	21.8682		100	21.8682
	C3	115.932	0.5033		116.033	20.1868		100	20.1868
092C	A1	113.288	0.5032		113.427	27.5835		100	27.5835	24.4723	4.94629	20.2118
	A2	110.077	0.5046		110.168	17.8954		100	17.8954
	A3	135.759	0.5022		135.882	24.4723		100	24.4723
065C2	B1	137.189	0.5078		137.276	17.1918		100	17.1918	16.4959	2.92833	17.7519
	B2	132.158	0.5056		132.218	11.8078		100	11.8078
	B3	136.233	0.5074		136.316	16.4959		100	16.4959
050C	C1	107.34	0.5037		107.434	18.7016	69.58	30.42	5.68903	5.68903	0.379611	6.67269
	C2	115.55	0.5021		115.646	19.1794	69.58	30.42	5.83439
	C3	113.268	0.503		113.353	16.8191	69.58	30.42	5.11637
007C	A1	136.739	0.5077		136.836	19.1058		100	19.1058	19.1058	5.74813	30.0858
	A2	135.749	0.5015		135.816	13.32		100	13.32
	A3	134.754	0.5033		134.879	24.8162		100	24.8162
005C	B1	115.096	0.5018		115.154	11.5584		100	11.5584	11.7115	2.93677	25.0759
	B2	114.722	0.5089		114.782	11.7115		100	11.7115
	B3	116.136	0.5012		116.22	16.7199		100	16.7199
034C	C1	110.975	0.5088		111.187	41.7846		100	41.7846	41.7846	16.0316	38.3673
	C2	110.181	0.504		110.361	35.7738		100	35.7738
	C3	115.935	0.5064		116.269	66.0545		100	66.0545
028C		-	-		-			100	0	17.8839	7.79859	43.6067
	C2	115.551	0.5077		115.614	12.3695		100	12.3695
	C3	113.269	0.5073		113.388	23.3984		100	23.3984
FLA02	A1	136.733	0.5083		136.844	21.6604		100	21.6604	14.6036	4.74046	32.4609
	A2	135.745	0.5044		135.809	12.6487		100	12.6487
	A3	134.751	0.5033		134.825	14.6036		100	14.6036
FLA07	B1	115.093	0.5022		115.195	20.2509	77.18	22.82	4.62125	3.80635	0.845198	22.205
	B2	114.719	0.5037		114.784	12.8449	77.18	22.82	2.93122
	B3	116.133	0.5048		116.217	16.6799	77.18	22.82	3.80635
FLA03	C1	110.97	0.5097		111.067	19.0308	77.95	22.05	4.19629	4.19629	0.603401	14.3794
	C2	110.18	0.5009		110.266	17.2889	77.95	22.05	3.8122
	C3	115.93	0.5028		116.044	22.6531	77.95	22.05	4.99502
FLA11	A1	113.282	0.5023		113.363	16.2254		100	16.2254	17.7032	2.87623	16.247
	A2	110.067	0.5037		110.177	21.7788		100	21.7788
	A3	135.753	0.5033		135.842	17.7032		100	17.7032
66	B1	137.183	0.5022		137.248	12.9032		100	12.9032	14.2008	2.5895	18.2348
	B2	132.153	0.5024		132.243	17.8941		100	17.8941
	B3	136.227	0.5049		136.299	14.2008		100	14.2008
FLA10	C1	133.295	0.5027		133.404	21.6829	76.55	23.45	5.08464	5.63415	0.716453	12.7163
	C2	115.547	0.5032		115.668	24.0262	76.55	23.45	5.63415
	C3	113.261	0.5097		113.403	27.7418	76.55	23.45	6.50545
FLA08	A1	116.134	0.504		116.242	21.4286		100	21.4286	20.4586	1.15569	5.64893
	A2	115.095	0.5061		115.192	19.1267		100	19.1267
	A3	135.748	0.5059		135.851	20.4586		100	20.4586
FLA01	B1	136.735	0.5008		136.8	13.0192	75.36	24.64	3.20792	4.52442	0.928361	20.5189
	B2	134.75	0.5043		134.843	18.3621	75.36	24.64	4.52442
	B3	136.234	0.5061		136.337	20.2924	75.36	24.64	5.00006
FLA05	C1	114.723	0.5073		114.794	13.8577		100	13.8577	13.8577	2.79285	20.1538
	C2	110.973	0.5045		111.039	12.9633		100	12.9633
	C3	110.178	0.5004		110.269	18.1855		100	18.1855
64	A1	113.288	0.5006		113.352	12.7447		100	12.7447	12.3627	0.813419	6.57963
	A2	110.078	0.5007		110.14	12.3627		100	12.3627
	A3	135.758	0.5016		135.814	11.1842		100	11.1842
FLA04	B1	137.188	0.5007		137.385	39.285		100	39.285	32.7617	12.8598	39.2525
	B2	132.158	0.5056		132.231	14.4778		100	14.4778
	B3	113.55	0.5015		113.714	32.7617		100	32.7617
FLA06	C1	110.974	0.5063		111.045	14.0826	74.61	25.39	3.57556	3.57556	0.926693	25.9174
	C2	113.265	0.5043		113.33	12.8892	74.61	25.39	3.27256
	C3	133.298	0.5045		133.397	19.7225	74.61	25.39	5.00754
FLA09	A1	110.964	0.5071		111.077	22.2639	72.31	27.69	6.16486	6.55801	0.251005	3.82745
	A2	113.256	0.5071		113.376	23.6837	72.31	27.69	6.55801
	A3	115.531	0.5048		115.651	23.9501	72.31	27.69	6.63178
LOR005	B1	134.738	0.5013		134.86	24.2968		100	24.2968	26.883	7.35664	27.3654
	B2	133.285	0.5085		133.422	26.883		100	26.883
	B3	135.741	0.509		135.935	38.1336		100	38.1336
LOR008	C1	137.183	0.5056		137.267	16.7722		100	16.7722	19.3965	1.68252	8.67438
	C2	135.733	0.5037		135.831	19.3965		100	19.3965
	C3	132.146	0.5023		132.246	19.9084		100	19.9084
038C	A1	114.716	0.3026		114.784	22.4389	72.26	27.74	6.22454	6.52813	0.396676	6.07642
	A2	113.282	0.3051		113.354	23.5333	72.26	27.74	6.52813
	A3	136.226	0.2916		136.3	25.2743	72.26	27.74	7.0111
015C	B1	110.071	0.4839		110.147	15.7057	74.06	25.94	4.07406	4.83017	0.728	15.0719
	B2	136.728	0.4828		136.818	18.6205	74.06	25.94	4.83017
	B3	115.088	0.4813		115.191	21.3173	74.06	25.94	5.5297
	A1
	A2
	A3
	B1
	B2
	B3
	C1
	C2
	C3
	A1
	A2
	A3
	B1
	B2
	B3
	C1
	C2
	C3
	A1
	A2
	A3
	B1
	B2
	B3
	C1
	C2
	C3
